# Supplementary material for: Phylogeography and Sex-Biased Dispersal across Riverine Manatee Populations (Trichechus inunguis and Trichechus manatus) in South America
Source: PLoS One. 2012 Dec 20;7(12):e52468. doi: 10.1371/journal.pone.0052468 (PMC3527500; doi:10.1371/journal.pone.0052468)
Supplement: R Script S1 — R script used for microsatellite allele randomization. (R) [file pone.0052468.s001.r]

# Copyright Satiz�bal et al. 2012. Phylogeography and sex-biased dispersal across riverine manatee populations (Trichechus inunguis and Trichechus manatus) in South America.
#/////////////////////////////
#/////////////////////////////
# Allele randomization (March 22 2012)
#/////////////////////////////
#/////////////////////////////

#read.matrix.str(".str" , randomization number")

read.matrix.str <- function(str.matrix, n.rand){
	
  print("Preparing data")
  if(class(str.matrix)=="character"){
    mat.dat <- as.matrix(read.table(str.matrix, head=F, skip=1))
    rownames(mat.dat) <- mat.dat[,1]
    mat.dat <- mat.dat[,2:ncol(mat.dat)]
    cnams <- scan(str.matrix, what="character")[1:(ncol(mat.dat)-1)]
  }
    
  else if(class(str.matrix)!="character"){
    mat.dat <- str.matrix
    cnams <- 1
  }
  
  n.pop <- as.matrix(table(mat.dat[,1]))
  pop.list <- list()

  for(i in 1:length(n.pop)){
    pop.list[[i]] <- mat.dat[mat.dat[,1]==as.character(i),]
    pop.list[[i]] <- pop.list[[i]][,2:ncol(pop.list[[i]])]
  }
	pop.list.orig <- pop.list

  print("Haplotypic diversity")
  
  hap.div.fun <- function(mat){
    mat.div.res <- matrix(NA, 1,ncol(mat))
    for(i in 1:ncol(mat)){
      mat.div.res[i] <- round(length(unique(mat[,i]))/ncol(mat), 2)
    }
    return(mat.div.res)
  }
  
  hap.div <- list()
  for(q in 1:length(pop.list.orig)){
    hap.div[[q]] <- hap.div.fun(pop.list.orig[[q]]) 
  }
 
  hap.div.mat <- matrix(NA, length(hap.div), ncol(hap.div[[1]]))
  for(w in 1:length(hap.div)){
    hap.div.mat[w,] <- hap.div[[w]][1,]
  }
  pnams <- vector()
  for(e in 1:length(hap.div)){
    pnams[e] <- paste("pop", e, sep="")
  }
  rownames(hap.div.mat) <- pnams
 #Totales por locus
 inds <- vector()
 for(f in 1:length(pop.list.orig)){
   inds[f] <- nrow(pop.list.orig[[f]])
 }
 mat.tot <- matrix(NA, 1, ncol(pop.list.orig[[1]]))
 for(f in 1:length(pop.list.orig)){
  mat.tot <- rbind(mat.tot, pop.list.orig[[f]])
 }
 mat.tot <- mat.tot[2:nrow(mat.tot),]
 hap.div.tot <- hap.div.fun(mat.tot)
 #colnames(hap.div.tot) <- "AllPops"
 
  print("Randomization")
  pop.super.list <- list()
	
  for(v in 1:n.rand){
    for(z in 1:length(pop.list)){
      for(w in 1:ncol(pop.list[[z]])){
        pop.list[[z]][,w] <- sample(pop.list[[z]][,w], length(pop.list[[z]][,w]))
      }
    }
    pop.super.list[[v]] <- pop.list
    print(paste("randomization results", v))
  }

  het.list.mat <- list()
print("Randomizations He")
  for(a in 1:n.rand){
    het.list.mat[[a]] <- matrix(0, length(n.pop), ncol(pop.super.list[[1]][[1]]))
    for(y in 1:length(pop.super.list[[a]])){	
      for(x in 1:ncol(pop.super.list[[a]][[y]])){
        n.het <- 0
        for(q in seq(from=1, to=nrow(pop.super.list[[a]][[y]]), by=2)){
          if(pop.super.list[[a]][[y]][q,x] != pop.super.list[[a]][[y]][q+1,x]){
            n.het <- n.het+1
          }
          het.list.mat[[a]][y,x] <- n.het/(nrow(pop.super.list[[1]][[y]])/2)
        }
      }      
    }
    print(paste("results", a))
  }
	
  prop.het <- function(pop.matrix){
    het.mat <- matrix(0, 1, ncol(pop.matrix))

    for(x in 1:ncol(pop.matrix)){
      n.het <- 0
      for(q in seq(from=1, to=nrow(pop.matrix), by=2)){
        if(pop.matrix[q,x] != pop.matrix[q+1,x]){
          n.het <- n.het+1
        }
        het.mat[x] <- n.het/(nrow(pop.matrix)/2)
      }
    }
  
    return(het.mat)
  }

 het.orig <- matrix(0, length(pop.list), ncol(pop.list.orig[[1]]))

 for(ww in 1:length(n.pop)){
   het.orig[ww,] <- prop.het(pop.list.orig[[ww]])
 }

  print("Randomization He proportion")
  rand.data <- matrix(0, length(pop.list), ncol(pop.list[[1]]))

  for(n in 1:length(n.pop)){
    for(g in 1:ncol(pop.list[[1]])){
      dats <- vector()
      for(h in 1:n.rand){
        dats[h] <- het.list.mat[[h]][n,g]
      }
print(hist(dats, col="blue"))
      rand.data[n,g] <- sum(het.orig[n,g] <= dats)/length(dats)
    }
  }
  if(any(dir()=="unique.alleles.R")){
  	source("unique.alleles.R")
  	unique.al <- all.loc(pop.list.orig)
  }
  else{
  unique.al <- matrix(NA, length(rownames(hap.div.mat)),length(cnams))
  }

  if(is.character(cnams)){
    colnames(rand.data) <- cnams
    rownames(rand.data) <- rownames(hap.div.mat)
    colnames(het.orig) <- cnams
    rownames(het.orig) <- rownames(hap.div.mat)
    colnames(hap.div.mat) <- cnams
    colnames(hap.div.tot) <- cnams
    rownames(hap.div.tot) <- "AllPops"
    colnames(unique.al) <- cnams
    rownames(unique.al) <- rownames(hap.div.mat)
  }
  
  results <- list(round(rand.data, 2), round(het.orig, 2), round(hap.div.mat, 2), round(hap.div.tot,2), round(unique.al, 2))
  names(results) <- c("Randomizations", "Observed", "Haplotypic diversities per population", "Total haplotypic diversity ", "Proportions of unique alleles")

  return(results)

}
    
write.table(res[[1]], "Randomizations.csv")
write.table(res[[2]],"Observed.csv")
write.table(res[[3]],"hap.div.csv")
write.table(res[[4]],"hap.div.tot.csv")
write.table(res[[5]],"all.uniq.csv")

#///////////////////////////////////////
#///////////////////////////////////////
#///////////////////////////////////////
#///////////////////////////////////////
#///////////////////////////////////////
#///////////////////////////////////////
