# Supplementary material for: Phylogeography and Sex-Biased Dispersal across Riverine Manatee Populations (Trichechus inunguis and Trichechus manatus) in South America
Source: PLoS One. 2012 Dec 20;7(12):e52468. doi: 10.1371/journal.pone.0052468 (PMC3527500; doi:10.1371/journal.pone.0052468)
Supplement: R Script S2 — R script used for microsatellite locus bootstrapping. (R) [file pone.0052468.s002.r]

# Copyright Satiz�bal et al. 2012. Phylogeography and sex-biased dispersal across riverine manatee populations (Trichechus inunguis and Trichechus manatus) in South America.
read.str.data <- function(data.file, num.loci, bs.reps){
  data.raw <- scan(data.file, what="character")
  loci.names <- data.raw[1:num.loci]
  inds <- data.raw[seq(from=(num.loci+1), to=length(data.raw), by=num.loci+2)]
  pops <- data.raw[seq(from=(num.loci+2), to=length(data.raw), by=num.loci+2)]
  data.mat <- matrix(NA, length(inds), length(loci.names))
  colnames(data.mat) <- loci.names
  rownames(data.mat) <- paste(inds, pops, sep=" ")

  dat <- as.matrix(read.table(data.file, skip=1))
  dat <- dat[,3:ncol(dat)]
  colnames(dat) <- loci.names
  data.mat[1:length(data.mat)] <- dat[1:length(dat)] 
  bs.list <- list()
  print(paste("Imprimiendo matrices (en formato structure con boostrap) de alelos a", getwd()))
  for(re in 1:bs.reps){
    loci.bs <- sample(1:length(loci.names), length(loci.names), replace=T)
    bs.list[[re]] <- data.mat[,loci.bs]
    write.table(bs.list[[re]], file=paste("bs.replicate", re, ".str", sep=""), quote=F) 
  }
  
}
  
    
      
  
  
  
