# Supplementary material for: Phylogeography and Sex-Biased Dispersal across Riverine Manatee Populations (Trichechus inunguis and Trichechus manatus) in South America
Source: PLoS One. 2012 Dec 20;7(12):e52468. doi: 10.1371/journal.pone.0052468 (PMC3527500; doi:10.1371/journal.pone.0052468)
Supplement: R Script S3 — Assessment of population monophyly on each genealogy. (R) [file pone.0052468.s003.r]

# Copyright Satiz�bal et al. 2012. Phylogeography and sex-biased dispersal across riverine manatee populations (Trichechus inunguis and Trichechus manatus) in South America.
#///////////////////////////////////////
#///////////////////////////////////////
#///////////////////////////////////////
#Unique alleles per locus per population
#///////////////////////////////////////
#///////////////////////////////////////
#///////////////////////////////////////

find.al <- function(allele, locus){
  present <- sum(!(any(locus==allele)))
  return(present)
}

loc.count <- function(locus, p.list, loc.name){
  alleles <- unique(locus)
  m.found <- vector()
  for(q in 1:length(alleles)){
    for(w in 1:length(p.list)){
      n.found <- 0
      n.found <- n.found+find.al(alleles[q], p.list[[w]][,colnames(p.list[[w]])==loc.name])
    m.found[q] <- n.found
    n.found <- 0
    }
  }
  return(sum(m.found)/length(locus))
}

all.loc <- function(p.list){
  mat.res.loc <- matrix(NA, length(p.list), ncol(p.list[[1]]))
  loc.names <- colnames(p.list[[1]])
  for(e in 1:length(p.list)){
    for(t in 1:length(loc.names)){
      mat.res.loc[e,t] <- loc.count(p.list[[e]][,colnames(p.list[[e]])==loc.names[t]], p.list, loc.names[t])
    }
  }
  return(mat.res.loc)
}

#///////////////////////////////////////
#///////////////////////////////////////
#///////////////////////////////////////
#///////////////////////////////////////
#///////////////////////////////////////
#///////////////////////////////////////
